# Supplementary material for: STW-MD: a novel spatio-temporal weighting and multi-step decision tree method for considering spatial heterogeneity in brain gene expression data
Source: Brief Bioinform. 2024 Feb 21;25(2):bbae051. doi: 10.1093/bib/bbae051 (PMC10883420; doi:10.1093/bib/bbae051)
Supplement: Enrichment_analysis_2datasets_bbae051 [file enrichment_analysis_2datasets_bbae051.xlsx]

## Sheet: Introduction
Introduction of the enrichment analysis results
Interpretation of Results:
AD_ClusterB and AD_ClusterD are the results of enrichment analysis of the two gene classes of the AD dataset. Brain_ClusterA, Brain_ClusterC, and Brain_ClusterD are the results of enrichment analysis of the three gene classes of the brain development dataset.
Interpretation of variables:
Database	GO database.
GO term	A GO term that represents a function, process, or component of the Gene Ontology.
Input number	The number of input genes or proteins, that is, the number of elements in the list of genes or proteins used for enrichment analysis.
Background number	The number of genes or proteins in the background, the total number of genes or proteins used as a benchmark for comparison.
Representative genes	List of genes associated with a particular GO term.
Term	Term denoting a specific GO term or a description of a function, process, or component.
P-Value	P Value, indicating the statistical significance of the observed enrichment results under the assumption of random. A smaller p-value indicates a more significant enrichment result.
Corrected P-Value	P Value corrected for multiple testing to control the false discovery rate for multiple comparisons.

## Sheet: AD_ClusterB
Database	GO term	Input number	Background number	Representative genes	Term	P-Value	Corrected P-Value
Gene Ontology	GO:0005587	2	7	COL4A2|COL4A1	collagen type IV trimer	1.29e-05	0.00392048
Gene Ontology	GO:0038063	2	12	COL4A2|COL4A1	collagen-activated tyrosine kinase receptor signaling pathway	3.24e-05	0.00494581
Gene Ontology	GO:0051770	2	16	IL33|NAMPT	positive regulation of nitric-oxide synthase biosynthetic process	5.44e-05	0.00553538
Gene Ontology	GO:0007568	3	163	COL4A2|NAMPT|FOS	aging	0.000140662	0.0107255
Gene Ontology	GO:0030020	2	41	COL4A2|COL4A1	extracellular matrix structural constituent conferring tensile strength	0.000318355	0.0194197
Gene Ontology	GO:0031012	3	233	FGF1|COL4A1|COL4A2	extracellular matrix	0.000395145	0.0200866
Gene Ontology	GO:0045944	5	1159	RORB|NAMPT|IL33|FGF1|FOS	positive regulation of transcription by RNA polymerase II	0.000602843	0.0262667
Gene Ontology	GO:0030855	2	68	COL4A1|TAGLN	epithelial cell differentiation	0.000842883	0.0321349
Gene Ontology	GO:0005515	15	11779	COL4A2|FOS|LHPP|HLA-B|C9orf24|RORB|FA2H|NAMPT|SYP|FAM129A|IL33|COL4A1|PARM1|FGF1|TAGLN	protein binding	0.000993199	0.0336584
Gene Ontology	GO:0007565	2	84	NAMPT|FOS	female pregnancy	0.00126808	0.0386765
Gene Ontology	GO:0005615	5	1572	FGF1|COL4A2|IL33|COL4A1|CHI3L2	extracellular space	0.00232976	0.0420706
Gene Ontology	GO:0005201	2	137	COL4A2|COL4A1	extracellular matrix structural constituent	0.0032625	0.0420706
Gene Ontology	GO:0016807	1	5	AQP1	cysteine-type carboxypeptidase activity	0.00366174	0.0420706
Gene Ontology	GO:0001661	1	5	FOS	conditioned taste aversion	0.00366174	0.0420706
Gene Ontology	GO:0035881	1	5	RORB	amacrine cell differentiation	0.00366174	0.0420706
Gene Ontology	GO:0099026	1	5	RGS7BP	anchored component of presynaptic membrane	0.00366174	0.0420706
Gene Ontology	GO:1902533	1	6	FGF1	positive regulation of intracellular signal transduction	0.00427078	0.0420706
Gene Ontology	GO:0002686	1	6	IL33	negative regulation of leukocyte migration	0.00427078	0.0420706
Gene Ontology	GO:0006032	1	6	CHI3L2	chitin catabolic process	0.00427078	0.0420706
Gene Ontology	GO:0042634	1	6	FA2H	regulation of hair cycle	0.00427078	0.0420706
Gene Ontology	GO:0061304	1	6	COL4A1	retinal blood vessel morphogenesis	0.00427078	0.0420706
Gene Ontology	GO:0002830	1	6	IL33	positive regulation of type 2 immune response	0.00427078	0.0420706
Gene Ontology	GO:0042270	1	6	HLA-B	protection from natural killer cell mediated cytotoxicity	0.00427078	0.0420706
Gene Ontology	GO:0006682	1	6	FA2H	galactosylceramide biosynthetic process	0.00427078	0.0420706
Gene Ontology	GO:0004568	1	6	CHI3L2	chitinase activity	0.00427078	0.0420706
Gene Ontology	GO:0005576	5	1843	FGF1|COL4A2|IL33|COL4A1|CHI3L2	extracellular region	0.00461174	0.0420706
Gene Ontology	GO:0150078	1	7	IL33	positive regulation of neuroinflammatory response	0.00487947	0.0420706
Gene Ontology	GO:0061518	1	7	IL33	microglial cell proliferation	0.00487947	0.0420706
Gene Ontology	GO:0070997	1	7	NAMPT	neuron death	0.00487947	0.0420706
Gene Ontology	GO:0045542	1	7	FGF1	positive regulation of cholesterol biosynthetic process	0.00487947	0.0420706
Gene Ontology	GO:0030258	1	7	FA2H	lipid modification	0.00487947	0.0420706
Gene Ontology	GO:0001934	2	178	FAM129A|FGF1	positive regulation of protein phosphorylation	0.00539709	0.0420706
Gene Ontology	GO:0008061	1	8	CHI3L2	chitin binding	0.00548779	0.0420706
Gene Ontology	GO:0032036	1	8	MYL9	myosin heavy chain binding	0.00548779	0.0420706
Gene Ontology	GO:0009629	1	8	FOS	response to gravity	0.00548779	0.0420706
Gene Ontology	GO:0032287	1	8	FA2H	peripheral nervous system myelin maintenance	0.00548779	0.0420706
Gene Ontology	GO:0090650	1	8	NAMPT	cellular response to oxygen-glucose deprivation	0.00548779	0.0420706
Gene Ontology	GO:0002486	1	8	HLA-B	antigen processing and presentation of endogenous peptide antigen via MHC class I via ER pathway, TAP-independent	0.00548779	0.0420706
Gene Ontology	GO:0005125	2	186	IL33|NAMPT	cytokine activity	0.00587141	0.0420706
Gene Ontology	GO:0002480	1	9	HLA-B	antigen processing and presentation of exogenous peptide antigen via MHC class I, TAP-independent	0.00609576	0.0420706
Gene Ontology	GO:0042612	1	9	HLA-B	MHC class I protein complex	0.00609576	0.0420706
Gene Ontology	GO:2000347	1	9	FGF1	positive regulation of hepatocyte proliferation	0.00609576	0.0420706
Gene Ontology	GO:0032675	1	9	HLA-B	regulation of interleukin-6 production	0.00609576	0.0420706
Gene Ontology	GO:0001759	1	10	FGF1	organ induction	0.00670338	0.0420706
Gene Ontology	GO:0046548	1	10	RORB	retinal rod cell development	0.00670338	0.0420706
Gene Ontology	GO:0051607	2	200	IFI44L|IL33	defense response to virus	0.00674576	0.0420706
Gene Ontology	GO:0046549	1	11	RORB	retinal cone cell development	0.00731063	0.0420706
Gene Ontology	GO:0048407	1	11	COL4A1	platelet-derived growth factor binding	0.00731063	0.0420706
Gene Ontology	GO:0016188	1	11	SYP	synaptic vesicle maturation	0.00731063	0.0420706
Gene Ontology	GO:0002177	1	11	C9orf24	manchette	0.00731063	0.0420706
Gene Ontology	GO:0032754	1	11	IL33	positive regulation of interleukin-5 production	0.00731063	0.0420706
Gene Ontology	GO:0090197	1	11	IL33	-	0.00731063	0.0420706
Gene Ontology	GO:0007600	1	11	NTSR2	sensory perception	0.00731063	0.0420706
Gene Ontology	GO:0030431	1	12	FOS	sleep	0.00791753	0.0423658
Gene Ontology	GO:0016045	1	12	HLA-B	detection of bacterium	0.00791753	0.0423658
Gene Ontology	GO:0032736	1	12	IL33	positive regulation of interleukin-13 production	0.00791753	0.0423658
Gene Ontology	GO:0051024	1	12	IL33	positive regulation of immunoglobulin secretion	0.00791753	0.0423658
Gene Ontology	GO:0009168	1	13	LHPP	purine ribonucleoside monophosphate biosynthetic process	0.00852408	0.0440134
Gene Ontology	GO:0071711	1	13	COL4A1	basement membrane organization	0.00852408	0.0440134
Gene Ontology	GO:0044548	1	14	FGF1	S100 protein binding	0.00913027	0.0440134
Gene Ontology	GO:0071310	1	14	SYP	cellular response to organic substance	0.00913027	0.0440134
Gene Ontology	GO:0034356	1	14	NAMPT	NAD biosynthesis via nicotinamide riboside salvage pathway	0.00913027	0.0440134
Gene Ontology	GO:0006937	1	14	MYL9	regulation of muscle contraction	0.00913027	0.0440134
Gene Ontology	GO:0001525	2	238	COL4A2|FGF1	angiogenesis	0.00939649	0.0440134
Gene Ontology	GO:0005859	1	15	MYL9	muscle myosin complex	0.00973611	0.0440134
Gene Ontology	GO:0048172	1	15	SYP	regulation of short-term neuronal synaptic plasticity	0.00973611	0.0440134
Gene Ontology	GO:0035994	1	15	FOS	response to muscle stretch	0.00973611	0.0440134
Gene Ontology	GO:0005634	8	5208	RGS7BP|FOS|LHPP|C9orf24|RORB|IL33|FGF1|HINT3	nucleus	0.00981282	0.0440134
Gene Ontology	GO:0030198	2	252	COL4A2|COL4A1	extracellular matrix organization	0.0104726	0.0451182
Gene Ontology	GO:0051412	1	17	FOS	response to corticosterone	0.0109467	0.0451182
Gene Ontology	GO:0006796	1	17	LHPP	phosphate-containing compound metabolic process	0.0109467	0.0451182
Gene Ontology	GO:1990380	1	17	AQP1	Lys48-specific deubiquitinase activity	0.0109467	0.0451182
Gene Ontology	GO:0043032	1	17	IL33	positive regulation of macrophage activation	0.0109467	0.0451182
Gene Ontology	GO:0048168	1	17	SYP	regulation of neuronal synaptic plasticity	0.0109467	0.0451182
Gene Ontology	GO:1903672	1	18	FGF1	positive regulation of sprouting angiogenesis	0.0115515	0.0463579
Gene Ontology	GO:0042462	1	18	RORB	eye photoreceptor cell development	0.0115515	0.0463579
Gene Ontology	GO:2000773	1	19	NAMPT	negative regulation of cellular senescence	0.0121559	0.0475327
Gene Ontology	GO:0031668	1	19	FOS	cellular response to extracellular stimulus	0.0121559	0.0475327
Gene Ontology	GO:0048169	1	20	SYP	regulation of long-term neuronal synaptic plasticity	0.01276	0.0486474
Gene Ontology	GO:0048514	1	20	COL4A1	blood vessel morphogenesis	0.01276	0.0486474
Gene Ontology	GO:0009416	1	22	FOS	response to light stimulus	0.013967	0.0497599
Gene Ontology	GO:0035902	1	22	FOS	response to immobilization stress	0.013967	0.0497599
Gene Ontology	GO:0005720	1	22	IL33	nuclear heterochromatin	0.013967	0.0497599
Gene Ontology	GO:0034622	1	22	C9orf24	cellular protein-containing complex assembly	0.013967	0.0497599
Gene Ontology	GO:0005788	2	296	COL4A2|COL4A1	endoplasmic reticulum lumen	0.0141903	0.0497599
Gene Ontology	GO:0070412	1	23	FOS	R-SMAD binding	0.01457	0.0497599
Gene Ontology	GO:0000979	1	23	FOS	RNA polymerase II core promoter sequence-specific DNA binding	0.01457	0.0497599
Gene Ontology	GO:0006306	1	23	FOS	DNA methylation	0.01457	0.0497599
Gene Ontology	GO:0045672	1	23	FOS	positive regulation of osteoclast differentiation	0.01457	0.0497599
Gene Ontology	GO:0032753	1	24	IL33	positive regulation of interleukin-4 production	0.0151727	0.0497599
Gene Ontology	GO:0005104	1	24	FGF1	fibroblast growth factor receptor binding	0.0151727	0.0497599
Gene Ontology	GO:0042535	1	24	IL33	-	0.0151727	0.0497599
Gene Ontology	GO:0001916	1	24	HLA-B	positive regulation of T cell mediated cytotoxicity	0.0151727	0.0497599

## Sheet: AD_ClusterD
Database	GO term	Input number	Background number	Representative genes	Term	P-Value	Corrected P-Value
Gene Ontology	GO:0005515	19	11779	MEF2C|HPCAL1|VSNL1|RASD1|UBE2QL1|ERC2|NCALD|GABBR2|UBE2E2|SNAP91|GDA|HOPX|SNCB|CCK|LGALS3|SERPINF1|IPCEF1|NELL2|SH3GL2	protein binding	1.81e-05	0.00601313
Gene Ontology	GO:2000369	2	10	SNAP91|SH3GL2	regulation of clathrin-dependent endocytosis	2.99e-05	0.00601313
Gene Ontology	GO:0004867	3	98	SERPINI1|SERPINF1|PZP	serine-type endopeptidase inhibitor activity	4.62e-05	0.00618729
Gene Ontology	GO:0005509	5	693	NELL2|HPCAL1|SNCB|VSNL1|NCALD	calcium ion binding	0.000102066	0.0102577
Gene Ontology	GO:0005886	11	4619	SLC17A7|RASD1|UBE2QL1|NRN1|SNAP91|CNTN3|GABBR2|LGALS3|NELL2|IPCEF1|SH3GL2	plasma membrane	0.000128786	0.0103544
Gene Ontology	GO:0010951	3	149	SERPINI1|SERPINF1|PZP	negative regulation of endopeptidase activity	0.000155313	0.010406
Gene Ontology	GO:0005576	7	1843	GDA|NRN1|PZP|CNTN3|SERPINF1|LGALS3|NELL2	extracellular region	0.000196599	0.0112904
Gene Ontology	GO:0048488	2	37	SNAP91|SNCB	synaptic vesicle endocytosis	0.000332051	0.0154593
Gene Ontology	GO:0048786	2	39	ERC2|SLC17A7	presynaptic active zone	0.000367141	0.0154593
Gene Ontology	GO:0010629	3	210	MEF2C|SERPINF1|SH3GL2	negative regulation of gene expression	0.000417996	0.0154593
Gene Ontology	GO:0061631	2	42	UBE2E2|UBE2QL1	ubiquitin conjugating enzyme activity	0.000423017	0.0154593
Gene Ontology	GO:0060079	2	62	MEF2C|SLC17A7	excitatory postsynaptic potential	0.000893874	0.0299448
Gene Ontology	GO:0042734	2	67	SNAP91|ERC2	presynaptic membrane	0.00103799	0.0306688
Gene Ontology	GO:0030672	2	68	SLC17A7|SH3GL2	synaptic vesicle membrane	0.00106807	0.0306688
Gene Ontology	GO:0007399	3	305	MEF2C|CNTN3|NRN1	nervous system development	0.0012154	0.0325729
Gene Ontology	GO:0098978	3	354	NELL2|ERC2|SH3GL2	glutamatergic synapse	0.00185326	0.0340204
Gene Ontology	GO:0098794	2	93	MEF2C|SLC17A7	postsynapse	0.00195392	0.0340204
Gene Ontology	GO:0062023	3	370	LGALS3|SERPINF1|PZP	collagen-containing extracellular matrix	0.00209914	0.0340204
Gene Ontology	GO:0043025	3	376	SERPINI1|SNCB|SH3GL2	neuronal cell body	0.00219634	0.0340204
Gene Ontology	GO:0031225	2	102	CNTN3|NRN1	anchored component of membrane	0.00233492	0.0340204
Gene Ontology	GO:0010976	2	111	SERPINI1|SERPINF1	positive regulation of neuron projection development	0.00274818	0.0340204
Gene Ontology	GO:0098700	1	5	SLC17A7	neurotransmitter loading into synaptic vesicle	0.00411836	0.0340204
Gene Ontology	GO:0016191	1	5	SH3GL2	synaptic vesicle uncoating	0.00411836	0.0340204
Gene Ontology	GO:0048790	1	5	ERC2	maintenance of presynaptic active zone structure	0.00411836	0.0340204
Gene Ontology	GO:0071677	1	5	LGALS3	positive regulation of mononuclear cell migration	0.00411836	0.0340204
Gene Ontology	GO:0003211	1	5	MEF2C	cardiac ventricle formation	0.00411836	0.0340204
Gene Ontology	GO:0019863	1	5	LGALS3	IgE binding	0.00411836	0.0340204
Gene Ontology	GO:0002634	1	5	MEF2C	regulation of germinal center formation	0.00411836	0.0340204
Gene Ontology	GO:0055012	1	5	MEF2C	ventricular cardiac muscle cell differentiation	0.00411836	0.0340204
Gene Ontology	GO:1905563	1	5	MEF2C	negative regulation of vascular endothelial cell proliferation	0.00411836	0.0340204
Gene Ontology	GO:0061551	1	5	NELL2	trigeminal ganglion development	0.00411836	0.0340204
Gene Ontology	GO:0043524	2	138	MEF2C|SNCB	negative regulation of neuron apoptotic process	0.00417768	0.0340204
Gene Ontology	GO:0007417	2	139	SERPINI1|SH3GL2	central nervous system development	0.004236	0.0340204
Gene Ontology	GO:0071864	1	6	MEF2C	positive regulation of cell proliferation in bone marrow	0.00480316	0.0340204
Gene Ontology	GO:0034134	1	6	CCK	toll-like receptor 2 signaling pathway	0.00480316	0.0340204
Gene Ontology	GO:1904417	1	6	CCK	positive regulation of xenophagy	0.00480316	0.0340204
Gene Ontology	GO:0071224	1	6	CCK	cellular response to peptidoglycan	0.00480316	0.0340204
Gene Ontology	GO:0002090	1	6	SH3GL2	regulation of receptor internalization	0.00480316	0.0340204
Gene Ontology	GO:1901166	1	6	NELL2	neural crest cell migration involved in autonomic nervous system development	0.00480316	0.0340204
Gene Ontology	GO:0045627	1	6	CCK	positive regulation of T-helper 1 cell differentiation	0.00480316	0.0340204
Gene Ontology	GO:2001200	1	6	LGALS3	positive regulation of dendritic cell differentiation	0.00480316	0.0340204
Gene Ontology	GO:0032020	1	6	UBE2E2	ISG15-protein conjugation	0.00480316	0.0340204
Gene Ontology	GO:0060536	1	6	MEF2C	cartilage morphogenesis	0.00480316	0.0340204
Gene Ontology	GO:0010694	1	6	MEF2C	positive regulation of alkaline phosphatase activity	0.00480316	0.0340204
Gene Ontology	GO:0060770	1	6	SERPINF1	negative regulation of epithelial cell proliferation involved in prostate gland development	0.00480316	0.0340204
Gene Ontology	GO:1904753	1	6	MEF2C	negative regulation of vascular associated smooth muscle cell migration	0.00480316	0.0340204
Gene Ontology	GO:0007165	4	1013	CCK|PLCXD2|RASD1|SH3GL2	signal transduction	0.00488109	0.0340204
Gene Ontology	GO:0044300	1	7	SLC17A7	cerebellar mossy fiber	0.00548751	0.0340204
Gene Ontology	GO:0004859	1	7	SNCB	phospholipase inhibitor activity	0.00548751	0.0340204
Gene Ontology	GO:0030274	1	7	CCK	LIM domain binding	0.00548751	0.0340204
Gene Ontology	GO:0030130	1	7	NCALD	clathrin coat of trans-Golgi network vesicle	0.00548751	0.0340204
Gene Ontology	GO:0097441	1	7	SH3GL2	basal dendrite	0.00548751	0.0340204
Gene Ontology	GO:0019388	1	7	PGM2L1	galactose catabolic process	0.00548751	0.0340204
Gene Ontology	GO:1903136	1	7	SNCB	cuprous ion binding	0.00548751	0.0340204
Gene Ontology	GO:0048846	1	7	NELL2	axon extension involved in axon guidance	0.00548751	0.0340204
Gene Ontology	GO:0098684	1	7	SH3GL2	photoreceptor ribbon synapse	0.00548751	0.0340204
Gene Ontology	GO:0014033	1	7	MEF2C	neural crest cell differentiation	0.00548751	0.0340204
Gene Ontology	GO:0005021	1	7	NELL2	vascular endothelial growth factor-activated receptor activity	0.00548751	0.0340204
Gene Ontology	GO:0016185	1	7	SNAP91	synaptic vesicle budding from presynaptic endocytic zone membrane	0.00548751	0.0340204
Gene Ontology	GO:2000987	1	7	MEF2C	positive regulation of behavioral fear response	0.00548751	0.0340204
Gene Ontology	GO:0032050	1	8	SNAP91	clathrin heavy chain binding	0.00617141	0.0340204
Gene Ontology	GO:0043203	1	8	SERPINF1	axon hillock	0.00617141	0.0340204
Gene Ontology	GO:0003680	1	8	MEF2C	minor groove of adenine-thymine-rich DNA binding	0.00617141	0.0340204
Gene Ontology	GO:1900242	1	8	SLC17A7	regulation of synaptic vesicle endocytosis	0.00617141	0.0340204
Gene Ontology	GO:0042698	1	8	SERPINF1	ovulation cycle	0.00617141	0.0340204
Gene Ontology	GO:0048667	1	8	MEF2C	cell morphogenesis involved in neuron differentiation	0.00617141	0.0340204
Gene Ontology	GO:0002467	1	8	MEF2C	germinal center formation	0.00617141	0.0340204
Gene Ontology	GO:0006817	1	8	SLC17A7	phosphate ion transport	0.00617141	0.0340204
Gene Ontology	GO:0014902	1	8	MEF2C	myotube differentiation	0.00617141	0.0340204
Gene Ontology	GO:0070431	1	8	CCK	nucleotide-binding oligomerization domain containing 2 signaling pathway	0.00617141	0.0340204
Gene Ontology	GO:0004706	1	8	CCK	JUN kinase kinase kinase activity	0.00617141	0.0340204
Gene Ontology	GO:0048643	1	8	MEF2C	positive regulation of skeletal muscle tissue development	0.00617141	0.0340204
Gene Ontology	GO:0006915	3	546	MEF2C|GDA|CCK	apoptotic process	0.00619291	0.0340204
Gene Ontology	GO:0071225	1	9	CCK	cellular response to muramyl dipeptide	0.00685485	0.0340204
Gene Ontology	GO:0061549	1	9	NELL2	sympathetic ganglion development	0.00685485	0.0340204
Gene Ontology	GO:2000727	1	9	MEF2C	positive regulation of cardiac muscle cell differentiation	0.00685485	0.0340204
Gene Ontology	GO:0021612	1	9	NELL2	facial nerve structural organization	0.00685485	0.0340204
Gene Ontology	GO:0046641	1	9	CCK	positive regulation of alpha-beta T cell proliferation	0.00685485	0.0340204
Gene Ontology	GO:0016528	1	9	MEF2C	sarcoplasm	0.00685485	0.0340204
Gene Ontology	GO:0071374	1	9	MEF2C	cellular response to parathyroid hormone stimulus	0.00685485	0.0340204
Gene Ontology	GO:0005436	1	9	SLC17A7	sodium:phosphate symporter activity	0.00685485	0.0340204
Gene Ontology	GO:0001961	1	10	CCK	positive regulation of cytokine-mediated signaling pathway	0.00753784	0.0344229
Gene Ontology	GO:0071223	1	10	CCK	cellular response to lipoteichoic acid	0.00753784	0.0344229
Gene Ontology	GO:0060998	1	10	MEF2C	regulation of dendritic spine development	0.00753784	0.0344229
Gene Ontology	GO:0051963	1	10	MEF2C	regulation of synapse assembly	0.00753784	0.0344229
Gene Ontology	GO:0045637	1	10	LGALS3	regulation of myeloid cell differentiation	0.00753784	0.0344229
Gene Ontology	GO:0042129	1	10	LGALS3	regulation of T cell proliferation	0.00753784	0.0344229
Gene Ontology	GO:1990416	1	10	SH3GL2	cellular response to brain-derived neurotrophic factor stimulus	0.00753784	0.0344229
Gene Ontology	GO:0003139	1	11	MEF2C	secondary heart field specification	0.00822038	0.0344229
Gene Ontology	GO:0050803	1	11	SLC17A7	regulation of synapse structure or activity	0.00822038	0.0344229
Gene Ontology	GO:0007256	1	11	CCK	activation of JNKK activity	0.00822038	0.0344229
Gene Ontology	GO:0007614	1	11	SERPINF1	short-term memory	0.00822038	0.0344229
Gene Ontology	GO:0097484	1	11	SH3GL2	dendrite extension	0.00822038	0.0344229
Gene Ontology	GO:0048703	1	11	MEF2C	embryonic viscerocranium morphogenesis	0.00822038	0.0344229
Gene Ontology	GO:0002116	1	11	NELL2	semaphorin receptor complex	0.00822038	0.0344229
Gene Ontology	GO:0032725	1	11	GDA	positive regulation of granulocyte macrophage colony-stimulating factor production	0.00822038	0.0344229
Gene Ontology	GO:0005313	1	12	SLC17A7	L-glutamate transmembrane transporter activity	0.00890247	0.0350255
Gene Ontology	GO:0010038	1	12	SNCB	response to metal ion	0.00890247	0.0350255
Gene Ontology	GO:0017154	1	12	NELL2	semaphorin receptor activity	0.00890247	0.0350255
Gene Ontology	GO:0003073	1	12	NCALD	regulation of systemic arterial blood pressure	0.00890247	0.0350255
Gene Ontology	GO:0089720	1	12	CCK	caspase binding	0.00890247	0.0350255
Gene Ontology	GO:0071498	1	12	MEF2C	cellular response to fluid shear stress	0.00890247	0.0350255
Gene Ontology	GO:0098831	1	13	ERC2	presynaptic active zone cytoplasmic component	0.00958411	0.0350255
Gene Ontology	GO:0051145	1	13	MEF2C	smooth muscle cell differentiation	0.00958411	0.0350255
Gene Ontology	GO:0046685	1	13	SERPINF1	response to arsenic-containing substance	0.00958411	0.0350255
Gene Ontology	GO:0001829	1	13	HOPX	trophectodermal cell differentiation	0.00958411	0.0350255
Gene Ontology	GO:0005344	1	13	IPCEF1	oxygen carrier activity	0.00958411	0.0350255
Gene Ontology	GO:0038084	1	13	NELL2	vascular endothelial growth factor signaling pathway	0.00958411	0.0350255
Gene Ontology	GO:0008081	1	13	PLCXD2	phosphoric diester hydrolase activity	0.00958411	0.0350255
Gene Ontology	GO:0042417	1	13	SNCB	dopamine metabolic process	0.00958411	0.0350255
Gene Ontology	GO:0036094	1	14	GDA	small molecule binding	0.0102653	0.0352705
Gene Ontology	GO:0099523	1	14	SH3GL2	presynaptic cytosol	0.0102653	0.0352705
Gene Ontology	GO:0015671	1	14	IPCEF1	oxygen transport	0.0102653	0.0352705
Gene Ontology	GO:0014898	1	14	MEF2C	cardiac muscle hypertrophy in response to stress	0.0102653	0.0352705
Gene Ontology	GO:0003407	1	14	SLC17A7	neural retina development	0.0102653	0.0352705
Gene Ontology	GO:0010447	1	14	SERPINF1	response to acidic pH	0.0102653	0.0352705
Gene Ontology	GO:0048246	1	14	LGALS3	macrophage chemotaxis	0.0102653	0.0352705
Gene Ontology	GO:0097202	1	15	CCK	activation of cysteine-type endopeptidase activity	0.010946	0.0357748
Gene Ontology	GO:0021675	1	15	NELL2	nerve development	0.010946	0.0357748
Gene Ontology	GO:0015813	1	15	SLC17A7	L-glutamate transmembrane transport	0.010946	0.0357748
Gene Ontology	GO:0045806	1	15	LGALS3	negative regulation of endocytosis	0.010946	0.0357748
Gene Ontology	GO:0005545	1	15	SNAP91	1-phosphatidylinositol binding	0.010946	0.0357748
Gene Ontology	GO:0006900	1	15	SNAP91	vesicle budding from membrane	0.010946	0.0357748
Gene Ontology	GO:0016082	1	16	ERC2	synaptic vesicle priming	0.0116263	0.0365139
Gene Ontology	GO:0005980	1	16	PGM2L1	glycogen catabolic process	0.0116263	0.0365139
Gene Ontology	GO:0071837	1	16	MEF2C	HMG box domain binding	0.0116263	0.0365139
Gene Ontology	GO:0050700	1	16	CCK	CARD domain binding	0.0116263	0.0365139
Gene Ontology	GO:0070050	1	16	NELL2	neuron cellular homeostasis	0.0116263	0.0365139
Gene Ontology	GO:0048471	3	697	SERPINF1|RASD1|SH3GL2	perinuclear region of cytoplasm	0.0119989	0.0369184
Gene Ontology	GO:0090280	1	17	LGALS3	positive regulation of calcium ion import	0.0123061	0.0369184
Gene Ontology	GO:0043523	1	17	MEF2C	regulation of neuron apoptotic process	0.0123061	0.0369184
Gene Ontology	GO:0030224	1	17	MEF2C	monocyte differentiation	0.0123061	0.0369184
Gene Ontology	GO:1902041	1	17	LGALS3	regulation of extrinsic apoptotic signaling pathway via death domain receptors	0.0123061	0.0369184
Gene Ontology	GO:0048245	1	17	LGALS3	eosinophil chemotaxis	0.0123061	0.0369184
Gene Ontology	GO:0007268	2	248	GABBR2|SNCB	chemical synaptic transmission	0.0127581	0.037287
Gene Ontology	GO:0034142	1	18	CCK	toll-like receptor 4 signaling pathway	0.0129855	0.037287
Gene Ontology	GO:1904706	1	18	MEF2C	negative regulation of vascular associated smooth muscle cell proliferation	0.0129855	0.037287
Gene Ontology	GO:0005326	1	18	SLC17A7	neurotransmitter transmembrane transporter activity	0.0129855	0.037287
Gene Ontology	GO:0048268	1	18	SNAP91	clathrin coat assembly	0.0129855	0.037287
Gene Ontology	GO:0006820	1	18	SLC17A7	anion transport	0.0129855	0.037287
Gene Ontology	GO:0007263	1	19	RASD1	nitric oxide mediated signal transduction	0.0136644	0.0373681
Gene Ontology	GO:0046914	1	19	SNCB	transition metal ion binding	0.0136644	0.0373681
Gene Ontology	GO:0030220	1	19	MEF2C	platelet formation	0.0136644	0.0373681
Gene Ontology	GO:0005978	1	19	PGM2L1	glycogen biosynthetic process	0.0136644	0.0373681
Gene Ontology	GO:0032722	1	19	CCK	positive regulation of chemokine production	0.0136644	0.0373681
Gene Ontology	GO:0046928	1	19	MEF2C	regulation of neurotransmitter secretion	0.0136644	0.0373681
Gene Ontology	GO:0030279	1	19	MEF2C	negative regulation of ossification	0.0136644	0.0373681
Gene Ontology	GO:0016234	1	20	SNCB	inclusion body	0.0143429	0.0382179
Gene Ontology	GO:0007194	1	20	GABBR2	negative regulation of adenylate cyclase activity	0.0143429	0.0382179
Gene Ontology	GO:0000209	2	267	UBE2E2|UBE2QL1	protein polyubiquitination	0.0146576	0.0382179
Gene Ontology	GO:0001782	1	21	MEF2C	B cell homeostasis	0.015021	0.0382179
Gene Ontology	GO:0099175	1	21	NELL2	regulation of postsynapse organization	0.015021	0.0382179
Gene Ontology	GO:0051131	1	21	HOPX	chaperone-mediated protein complex assembly	0.015021	0.0382179
Gene Ontology	GO:2000311	1	21	MEF2C	regulation of AMPA receptor activity	0.015021	0.0382179
Gene Ontology	GO:1901214	1	21	SNCB	regulation of neuron death	0.015021	0.0382179
Gene Ontology	GO:0070423	1	21	CCK	nucleotide-binding oligomerization domain containing signaling pathway	0.015021	0.0382179
Gene Ontology	GO:0030318	1	21	MEF2C	melanocyte differentiation	0.015021	0.0382179
Gene Ontology	GO:0043537	1	21	MEF2C	negative regulation of blood vessel endothelial cell migration	0.015021	0.0382179
Gene Ontology	GO:0045663	1	22	MEF2C	positive regulation of myoblast differentiation	0.0156985	0.0391976
Gene Ontology	GO:0010596	1	22	SERPINF1	negative regulation of endothelial cell migration	0.0156985	0.0391976
Gene Ontology	GO:0042098	1	22	CCK	T cell proliferation	0.0156985	0.0391976
Gene Ontology	GO:0032727	1	23	CCK	positive regulation of interferon-alpha production	0.0163757	0.0401404
Gene Ontology	GO:0045921	1	23	VSNL1	positive regulation of exocytosis	0.0163757	0.0401404
Gene Ontology	GO:0050860	1	23	LGALS3	negative regulation of T cell receptor signaling pathway	0.0163757	0.0401404
Gene Ontology	GO:0072583	1	24	SNAP91	clathrin-dependent endocytosis	0.0170524	0.0415457
Gene Ontology	GO:0060045	1	25	MEF2C	positive regulation of cardiac muscle cell proliferation	0.0177286	0.042676
Gene Ontology	GO:0043236	1	25	LGALS3	laminin binding	0.0177286	0.042676
Gene Ontology	GO:0046982	2	297	MEF2C|GABBR2	protein heterodimerization activity	0.0178891	0.042806
Gene Ontology	GO:0007422	1	26	SERPINI1	peripheral nervous system development	0.0184044	0.043521
Gene Ontology	GO:0051149	1	26	MEF2C	positive regulation of muscle cell differentiation	0.0184044	0.043521
Gene Ontology	GO:0061621	1	27	PGM2L1	canonical glycolysis	0.0190797	0.0443355
Gene Ontology	GO:0032743	1	27	CCK	positive regulation of interleukin-2 production	0.0190797	0.0443355
Gene Ontology	GO:0007214	1	27	GABBR2	gamma-aminobutyric acid signaling pathway	0.0190797	0.0443355
Gene Ontology	GO:0035249	1	28	SLC17A7	synaptic transmission, glutamatergic	0.0197546	0.0451213
Gene Ontology	GO:0003148	1	28	NELL2	outflow tract septum morphogenesis	0.0197546	0.0451213
Gene Ontology	GO:0050769	1	28	SERPINF1	positive regulation of neurogenesis	0.0197546	0.0451213
Gene Ontology	GO:2000310	1	29	MEF2C	regulation of NMDA receptor activity	0.0204291	0.0458798
Gene Ontology	GO:0070979	1	29	UBE2E2	protein K11-linked ubiquitination	0.0204291	0.0458798
Gene Ontology	GO:0001958	1	29	MEF2C	endochondral ossification	0.0204291	0.0458798
Gene Ontology	GO:0051966	1	30	MEF2C	regulation of synaptic transmission, glutamatergic	0.0211031	0.0463576
Gene Ontology	GO:0014047	1	30	SLC17A7	glutamate secretion	0.0211031	0.0463576
Gene Ontology	GO:0010800	1	30	CCK	positive regulation of peptidyl-threonine phosphorylation	0.0211031	0.0463576
Gene Ontology	GO:0046676	1	30	VSNL1	negative regulation of insulin secretion	0.0211031	0.0463576
Gene Ontology	GO:0004601	1	31	IPCEF1	peroxidase activity	0.0217766	0.0468139
Gene Ontology	GO:0071549	1	31	SERPINF1	cellular response to dexamethasone stimulus	0.0217766	0.0468139
Gene Ontology	GO:0043330	1	31	CCK	response to exogenous dsRNA	0.0217766	0.0468139
Gene Ontology	GO:0019838	1	31	NELL2	growth factor binding	0.0217766	0.0468139
Gene Ontology	GO:0030669	1	32	SH3GL2	clathrin-coated endocytic vesicle membrane	0.0224497	0.0471045
Gene Ontology	GO:1900087	1	32	UBE2E2	positive regulation of G1/S transition of mitotic cell cycle	0.0224497	0.0471045
Gene Ontology	GO:0001974	1	32	MEF2C	blood vessel remodeling	0.0224497	0.0471045
Gene Ontology	GO:0032728	1	32	CCK	positive regulation of interferon-beta production	0.0224497	0.0471045
Gene Ontology	GO:0043005	2	336	CNTN3|GABBR2	neuron projection	0.0224977	0.0471045
Gene Ontology	GO:0042056	1	33	LGALS3	chemoattractant activity	0.0231224	0.0473536
Gene Ontology	GO:0060076	1	33	SLC17A7	excitatory synapse	0.0231224	0.0473536
Gene Ontology	GO:0031663	1	34	CCK	lipopolysaccharide-mediated signaling pathway	0.0237946	0.0473536
Gene Ontology	GO:0004864	1	34	LGALS3	protein phosphatase inhibitor activity	0.0237946	0.0473536
Gene Ontology	GO:0042100	1	34	MEF2C	B cell proliferation	0.0237946	0.0473536
Gene Ontology	GO:0007616	1	34	SLC17A7	long-term memory	0.0237946	0.0473536
Gene Ontology	GO:0035774	1	34	VSNL1	positive regulation of insulin secretion involved in cellular response to glucose stimulus	0.0237946	0.0473536
Gene Ontology	GO:0098686	1	34	SH3GL2	hippocampal mossy fiber to CA3 synapse	0.0237946	0.0473536
Gene Ontology	GO:0010942	1	34	CCK	positive regulation of cell death	0.0237946	0.0473536
Gene Ontology	GO:0030285	1	34	SLC17A7	integral component of synaptic vesicle membrane	0.0237946	0.0473536
Gene Ontology	GO:0033613	1	35	MEF2C	activating transcription factor binding	0.0244664	0.0482131
Gene Ontology	GO:2001237	1	35	LGALS3	negative regulation of extrinsic apoptotic signaling pathway	0.0244664	0.0482131
Gene Ontology	GO:0042059	1	36	SH3GL2	negative regulation of epidermal growth factor receptor signaling pathway	0.0251377	0.0490551
Gene Ontology	GO:0032735	1	36	CCK	positive regulation of interleukin-12 production	0.0251377	0.0490551
					--------------------

## Sheet: Brain_ClusterA
Database	GO term	Input number	Background number	Representative genes	Term	P-Value	Corrected P-Value
Gene Ontology	GO:0005515	64	11779	SYTL5|SLC2A3|LASS2|EFNB1|CUEDC1|DTX2|DZIP1L|TSPYL6|ID3|SH3BP4|SPRY2|SOAT1|PKP2|CD200|BAZ2A|LRP2BP|ZNF180|RASL10B|CHCHD4|RTDR1|ZNF148|CATSPER1|GNG12|C10orf72|DEFA6|C1orf86|C4orf33|SLC12A2|PCOLCE|PPY|SHOC2|STON2|PCNA|IGBP1|FNTA|PRKCA|EPN1|EPHA2|FXR2|BRD9|TRIM48|C19orf70|EFHC1|ABLIM3|PAPOLA|MCCC1|MRRF|ZNF488|DBH|DFNA5|C12orf50|MOS|HYAL2|DDX43|TDG|PAIP2|LEP|GRIN2C|SRP68|SOX9|PICALM|NAT13|STXBP5L|FAM1…	protein binding	7.45e-14	7.5e-11
Gene Ontology	GO:0005737	28	4624	EFNB1|TRIM48|DTX2|ID3|SH3BP4|SOX9|PKP2|SBF1|MT4|DEFA6|PPY|RNF157|IGBP1|ISCA1|FNTA|PRKCA|FXR2|ABLIM3|NAT13|PAPOLA|DBH|MOS|HYAL2|DZIP1L|PAIP2|SHOC2|STXBP5L|C11orf60	cytoplasm	3.07e-06	0.00154581
Gene Ontology	GO:0005886	26	4619	SYTL5|EFNB1|RASL10B|SLC2A3|EPHA2|SPRY2|SOX9|PKP2|CD200|CATSPER1|GNG12|C10orf72|DEFA6|SLC12A2|SLC46A2|RNF157|FNTA|PRKCA|EPN1|KCNMB1|DFNA5|HYAL2|TDG|GRIN2C|STXBP5L|PICALM	plasma membrane	2.83e-05	0.00948296
Gene Ontology	GO:0043410	4	109	MOS|LEP|FCRL3|DFNA5	positive regulation of MAPK cascade	0.000167987	0.0341905
Gene Ontology	GO:0007219	4	110	SUSD5|SOX9|EPN1|DTX2	Notch signaling pathway	0.000173775	0.0341905
Gene Ontology	GO:0000122	9	832	PCNA|TBX10|IGBP1|ZNF148|TDG|ID3|LEP|SOX9|HIST1H1D	negative regulation of transcription by RNA polymerase II	0.00020392	0.0341905
Gene Ontology	GO:0005739	11	1258	NOL6|ISCA1|MRRF|CHCHD4|PRKCA|MTHFD1L|ALDH6A1|C19orf70|CDK5RAP1|LRP2BP|MCCC1	mitochondrion	0.000247404	0.0355555
Gene Ontology	GO:0030903	2	10	SOX9|ID3	notochord development	0.0003749	0.0428254
Gene Ontology	GO:0046872	15	2298	SYTL5|ZNF488|ISCA1|ZNF180|ZNF148|DZIP1L|MT4|C1orf86|ABLIM3|BAZ2A|PDZRN4|GALNTL1|CDK5RAP1|RNF157|MCCC1	metal ion binding	0.000423205	0.0428254
Gene Ontology	GO:0005905	3	58	SH3BP4|EPN1|PICALM	clathrin-coated pit	0.000443588	0.0428254
Gene Ontology	GO:0030971	3	60	PCNA|HYAL2|FNTA	receptor tyrosine kinase binding	0.000487744	0.0428254
Gene Ontology	GO:0030136	3	61	SH3BP4|STON2|PICALM	clathrin-coated vesicle	0.00051084	0.0428254

## Sheet: Brain_ClusterC
Database	GO term	Input number	Background number	Representative genes	Term	P-Value	Corrected P-Value
Gene Ontology	GO:0005515	83	11779	SAC3D1|PHF16|CTTN|GIGYF1|CRLF1|MKNK1|KHDRBS2|RC3H1|SFMBT1|LRRC45|MCL1|KIAA0141|FKBP3|FBLIM1|MATN1|MRPL43|COASY|MRE11A|PEBP4|RAVER1|DHX9|KLF14|TGM7|RPS14|PLEKHB2|UGCGL1|SLC36A1|LRRC4|YWHAH|FAM110B|GTF2H3|ETNK2|ZNF576|ATG5|CABLES1|BSG|TMEM8B|BXDC2|CNOT6|WDR19|REG3A|ARHGEF10|ZNF207|KCNK16|NRIP2|NAIP|FCGR2A|INTU|KLHL7|TJP1|GGT6|ARL4A|DIS3L2|GMEB2|IGF2BP3|CSF3R|TMEM47|SUV420H2|RBM45|SOCS5|WFDC12|DICER…	protein binding	4.65e-14	5.25e-11
Gene Ontology	GO:0005737	40	4624	SAC3D1|CTTN|DHX9|MKNK1|CLMN|MCL1|ARL4A|MRE11A|RAVER1|CLEC3B|TEKT2|PNPLA3|YWHAH|ATG5|APOL5|DIS3L2|CNOT6|REG3A|ZNF207|ESRRB|SENP7|NRIP2|NAIP|INTU|TPR|IGF2BP3|ARL5A|PDZRN3|CYP2C9|H1FOO|TJP1|DICER1|RBM45|ABI2|REG4|DNAJC2|CASP9|CHAC2|WDR19|FGF20	cytoplasm	2.35e-08	1.33e-05
Gene Ontology	GO:0005634	41	5208	SAC3D1|DHX9|MKNK1|KHDRBS2|SFMBT1|MCL1|FKBP3|MESP1|ARL4A|MRE11A|RAVER1|KLF14|TEKT2|TPTE|ZIC5|ZSWIM1|ZNF576|CABLES1|ZNF282|CNOT6|RNASEN|ZNF207|ESRRB|GTF2H3|NRIP2|H1FOO|TPR|GMEB2|IGF2BP3|USP35|SUV420H2|SBNO1|DICER1|RBM45|RNASEH2C|ABI2|DNAJC2|CASP9|SENP7|TMEM8B|UBE2W	nucleus	2e-07	7.52e-05
Gene Ontology	GO:0051028	4	42	DHX9|IGF2BP3|KIF5C|PARP11	mRNA transport	1.93e-05	0.00544081
Gene Ontology	GO:2000737	3	15	H1FOO|JAG1|ESRRB	negative regulation of stem cell differentiation	3.1e-05	0.00699135
Gene Ontology	GO:0016021	28	3643	OR51F2|GLIPR1L2|CLMN|MCL1|OR8B12|TMEM59L|SCAMP3|LILRB5|SLC36A1|PNPLA3|TPTE|PLEKHB2|GLT8D1|BSG|OR2AT4|DPY19L4|ST3GAL6|GGT6|OMA1|FAM38B|TMEM47|KIAA1161|IL17RC|SDC2|OR52K2|MS4A12|TMEM8B|PTPRK	integral component of membrane	4.38e-05	0.00825067
Gene Ontology	GO:0003723	15	1366	ZNF207|MRPL43|DICER1|RBM45|DHX9|RPS14|DNAJC2|RC3H1|TPR|FKBP3|RAVER1|IGF2BP3|BXDC2|CNOT6|RNASEN	RNA binding	8.31e-05	0.0134073
Gene Ontology	GO:0005829	34	5095	CTTN|CRLF1|MKNK1|LRRC45|MCL1|KIAA0141|FBLIM1|PARP11|ARL4A|MRE11A|KLF14|RPS14|TPTE|YWHAH|FAM110B|ETNK2|ATG5|CABLES1|CNOT6|ARHGEF10|DHX9|KLHL7|GMEB2|IGF2BP3|USP35|SOCS5|TJP1|DICER1|PEX7|ABI2|DNAJC2|CASP9|CHAC2|ME1	cytosol	9.79e-05	0.0138203
Gene Ontology	GO:0003725	4	72	RC3H1|DHX9|DICER1|RNASEN	double-stranded RNA binding	0.000139967	0.0175581
Gene Ontology	GO:0005730	11	839	ZNF207|H1FOO|DHX9|RPS14|DNAJC2|KLHL7|IGF2BP3|ARL4A|BXDC2|SETD7|RNASEN	nucleolus	0.000175874	0.0198561
Gene Ontology	GO:0005912	5	155	ABI2|TMEM47|TJP1|PTPRK|JAG1	adherens junction	0.000235682	0.0232381
Gene Ontology	GO:0008150	9	594	SBNO1|GIGYF1|SDC2|USP53|OR10H4|GGT6|ETNK2|CHAC2|TMEM47	biological_process	0.000246995	0.0232381
Gene Ontology	GO:0030427	2	6	FRY|CTTN	site of polarized growth	0.000322261	0.0279871
Gene Ontology	GO:0030991	2	7	WDR35|WDR19	intraciliary transport particle A	0.000413404	0.0333381
Gene Ontology	GO:0070578	2	9	DHX9|DICER1	RISC-loading complex	0.000628754	0.0435738
Gene Ontology	GO:0005654	25	3630	RPS14|MKNK1|KHDRBS2|SFMBT1|LRRC45|MCL1|UBN2|ARL4A|MRE11A|DHX9|SUV420H2|BXDC2|RNASEN|ZNF207|ESRRB|GTF2H3|KLHL7|TPR|GMEB2|IGF2BP3|SETD7|RBM45|DNAJC2|PARP11|UBE2W	nucleoplasm	0.000633446	0.0435738
Gene Ontology	GO:0007399	6	305	RBM45|NAIP|INTU|IGF2BP3|JAG1|NRTN	nervous system development	0.000740611	0.0435738
Gene Ontology	GO:0035721	2	10	WDR35|WDR19	intraciliary retrograde transport	0.00075281	0.0435738
Gene Ontology	GO:0030422	2	10	DICER1|RNASEN	production of siRNA involved in RNA interference	0.00075281	0.0435738
Gene Ontology	GO:0031175	4	116	CLMN|FRY|PTPRK|NRTN	neuron projection development	0.00079783	0.0435738
Gene Ontology	GO:2001020	2	11	MCL1|CASP9	regulation of response to DNA damage stimulus	0.000887687	0.0435738
Gene Ontology	GO:0035197	2	11	DHX9|DICER1	siRNA binding	0.000887687	0.0435738
Gene Ontology	GO:0045446	2	11	MESP1|JAG1	endothelial cell differentiation	0.000887687	0.0435738
Gene Ontology	GO:0070269	2	12	DHX9|NAIP	pyroptosis	0.00103331	0.0486086

## Sheet: Brain_ClusterD
Database	GO term	Input number	Background number	Representative genes	Term	P-Value	Corrected P-Value
Gene Ontology	GO:0005515	93	11779	TAP1|PRKAG1|IFI27|CHN2|REXO4|HIBADH|APEX1|PWWP2B|SCN4A|PLXND1|PTBP1|SETDB1|LRRC40|CXCL11|TEX9|ZNF670|MST1R|RNF182|PGGT1B|ELK4|MRPL44|NTHL1|LEPROTL1|OR5AS1|PNRC1|NSDHL|MSL3|VSIG4|EPB42|AP1GBP1|C19orf66|CAMSAP1L1|DNAI2|USP49|CCDC121|TRPM5|AFM|DST|MYO16|TBP|C22orf28|GAS1|KIAA0562|EEF1E1|NUDCD1|HTN1|TNFRSF10A|PLP2|BCAS3|APH1B|CD81|ALCAM|DNPEP|RPS21|GMPPA|C17orf87|EIF5|KIAA0226|AKR1B1|RAB33A|WNT2|EMP3…	protein binding	2.26e-15	2.71e-12
Gene Ontology	GO:0005737	47	4624	ITPK1|EEF1E1|INTS2|PRKAG1|EIF5|MYO1A|AP1GBP1|CORO1A|PKIB|PIN1|LPGAT1|HIP1|SPRR1B|C19orf66|C3orf20|USP49|IMPDH1|BCAS3|LMCD1|ZAP70|XPR1|ZNF268|SETDB1|DNPEP|AFM|FGD1|OTUD7A|DST|GMPPA|ARR3|AKR1B1|MRTO4|LRRC40|WNT2|APEX1|AARS|PRAMEF12|IER2|RNF182|C22orf28|RGS22|C2orf65|TBP|MYO16|KIAA0562|SLC4A1AP|TUBE1	cytoplasm	3.14e-10	1.88e-07
Gene Ontology	GO:0005634	50	5208	ZNF195|HSF5|PNRC1|MSL3|PRKAG1|EIF5|CORO1A|REXO4|PIN1|ZNF385D|HIP1|BCAS3|C19orf66|SIM2|PANK3|ZNF384|SERTAD4|NR6A1|MZF1|IMPDH1|LSM11|LMCD1|CXCR7|PTBP1|ZNF268|SETDB1|ZNF410|DNPEP|INTS2|RPS24|OTUD7A|DST|KIAA0323|LHX3|AKR1B1|F11|PKIB|FOXN3|SBNO2|ZNF670|TBP|APEX1|IER2|C22orf28|RGS22|ELK4|MRPL44|ZMIZ2|NTHL1|EEF1E1	nucleus	4.9e-10	1.95e-07
Gene Ontology	GO:0005654	37	3630	NUDCD1|C1orf107|PRKAG1|APEX1|REXO4|PIN1|DERA|C19orf66|SIM2|USP49|NR6A1|MZF1|MSL3|LSM11|LMCD1|PWWP2B|PTBP1|SETDB1|INTS2|RPS24|EPB41L5|RPS21|DST|KIAA0226|MYO16|AKR1B1|GTF3A|DAZAP1|TBP|IER2|EEF1E1|C22orf28|ELK4|MRPL44|ZMIZ2|NTHL1|SLC4A1AP	nucleoplasm	4.04e-08	1.21e-05
Gene Ontology	GO:0001772	5	40	CD81|ALCAM|CORO1A|C17orf87|ZAP70	immunological synapse	8.63e-07	0.000187306
Gene Ontology	GO:0008270	15	820	DNPEP|AFM|ZNF195|USP49|NR6A1|OTUD7A|AARS|ZNF385D|LMCD1|PGGT1B|RASGRP1|ZMIZ2|SLC25A16|AKR1B1|SETDB1	zinc ion binding	9.4e-07	0.000187306
Gene Ontology	GO:0016021	34	3643	TAP1|FGFRL1|TMEM131|NSDHL|VSIG4|IGSF1|TNFRSF10A|PAQR4|SLC25A16|PLP2|LPGAT1|LPHN3|APH1B|GPR180|TMEM181|CXCR7|TRPM5|XPR1|IFI27|INTS2|DST|C17orf87|C1orf2|SLC26A4|EFHA2|MAMDC4|RNF182|C3orf20|CD81|EMP3|C2orf65|GAS1|LEPROTL1|OR5AS1	integral component of membrane	1.24e-06	0.00021164
Gene Ontology	GO:0005829	40	5095	ITPK1|NUDCD1|PRKAG1|EIF5|CHN2|TNFRSF10A|CORO1A|SLC25A16|PIN1|HIP1|SPRR1B|DERA|CAMSAP1L1|PANK3|RPS21|IMPDH1|APEX1|ZAP70|ZNF268|DNPEP|C19orf66|RPS24|FGD1|OTUD7A|CD44|DST|NUDT7|KIAA0226|GNPAT|AKR1B1|DAZAP1|MAP3K7IP3|RASGRP1|EPB41L5|AARS|AKR1D1|RPL31|C22orf28|ELK4|EEF1E1	cytosol	8.4e-06	0.00125508
Gene Ontology	GO:0009925	4	50	CD81|DST|MST1R|MYO1A	basal plasma membrane	5.8e-05	0.00770336
Gene Ontology	GO:0003723	16	1366	C19orf66|DAZAP1|RPS24|MRTO4|C1orf107|APEX1|RPS21|IMPDH1|RPL31|C22orf28|CORO1A|REXO4|MRPL44|EIF5|PTBP1|RBM18	RNA binding	9.4e-05	0.0112398
Gene Ontology	GO:0005886	34	4619	FGFRL1|RASGRP1|EPB42|EIF5|MYO1A|TNFRSF10A|CORO1A|PLP2|APH1B|CD81|CXCR7|ZAP70|SCN4A|PLXND1|XPR1|EPB41L5|CD44|LY6K|SLC26A4|TRPM5|AKR1B1|MYO16|MAP3K7IP3|RAB33A|GPR156|IL27RA|MST1R|PDE6C|EMP3|MRPL44|GAS1|HTR1E|SLC4A1AP|OR5AS1	plasma membrane	0.000170405	0.0170509
Gene Ontology	GO:0016020	20	2075	TAP1|INTS2|RPS24|TMEM131|RASGRP1|LRRC40|PRKAG1|DST|AARS|C17orf87|RPL31|CHN2|CORO1A|GNPAT|IGSF1|PTBP1|LPGAT1|HIP1|PLP2|CD81	membrane	0.000171079	0.0170509
Gene Ontology	GO:0045944	14	1159	SBNO2|LHX3|NR6A1|MZF1|CD81|WNT2|IER2|BCAS3|APEX1|ELK4|ZMIZ2|AKR1B1|ZNF268|PIN1	positive regulation of transcription by RNA polymerase II	0.000192059	0.0176694
Gene Ontology	GO:0004519	3	33	APEX1|NTHL1|REXO4	endonuclease activity	0.000366171	0.0312815
Gene Ontology	GO:0072675	2	6	CD81|SBNO2	osteoclast fusion	0.000407819	0.0325168
Gene Ontology	GO:0005794	12	1002	CAMSAP1L1|FGFRL1|RASGRP1|RAB33A|CD44|QSOX1|KIAA0226|AP1GBP1|TNFRSF10A|FGD1|XPR1|HIP1	Golgi apparatus	0.0005987	0.0423527
Gene Ontology	GO:0030154	9	596	SIM2|RASGRP1|C2orf65|DAZAP1|ZNF268|SPATA19|ZAP70|ELK4|HIP1	cell differentiation	0.000602003	0.0423527
